# Supplementary material for: Links between climatic histories and the rise and fall of a Pacific chiefdom
Source: PNAS Nexus. 2024 Oct 1;3(10):pgae399. doi: 10.1093/pnasnexus/pgae399 (PMC11443547; doi:10.1093/pnasnexus/pgae399)
Supplement: pgae399_Supplementary_Data [file pgae399_supplementary_data.zip]

Archive with 7 entries (7 files):
- PNASNEXUS-PNASNEXUS-2024-00545R-s01.xlsx
- PNASNEXUS-PNASNEXUS-2024-00545R-s02.xlsx
- PNASNEXUS-PNASNEXUS-2024-00545R-s03.xlsx
- PNASNEXUS-PNASNEXUS-2024-00545R-s04.mp4
- PNASNEXUS-PNASNEXUS-2024-00545R-s05.mp4
- PNASNEXUS-PNASNEXUS-2024-00545R-s06.mp4
- Shen et al. Nan Madol Supplementary material-final.pdf
