# Supplementary material for: Links between climatic histories and the rise and fall of a Pacific chiefdom
Source: PNAS Nexus. 2024 Oct 1;3(10):pgae399. doi: 10.1093/pnasnexus/pgae399 (PMC11443547; doi:10.1093/pnasnexus/pgae399)
Supplement: pgae399_Supplementary_Data [file pgae399_supplementary_data.zip › PNASNEXUS-PNASNEXUS-2024-00545R-s01.xlsx]

## Sheet: Data S1a-coral 230Th age
Data S1a. Uranium and thorium isotopic compositions and 230Th ages for Nan Madol corals on MC-ICPMS, Thermo Electron Neptune.
Islet (number)a	Samplea	Genera/	238U		232Th		d234U		[230Th/238U]		230Th/232Th		Age (yr ago)		Age (yr BP)		Coral death age		d234Uinitial
Collection date	ID	Species	10-9g/g b		10-12g/g		measuredb		activityd		atomic (x 10-3)		uncorrected		correctedd,e		AD/BCf		correctedc
Kelepwel (32)	32-1	Favia	2405.98	1.83409	157.749	3.22307	147.177	1.3773	0.0143075	4.59258e-05	3.59796	0.0743635	1368.21	4.71835	1298.52	4.77763	654.476	4.88116	147.745	1.38262
2018 Jan 11	32-2	Acropora	3507.08	3.99014	475.895	3.11531	143.284	1.65323	0.00690806	2.29856e-05	0.839376	0.00608936	660.805	2.40471	589.357	2.86921	1363.64	3.03848	143.55	1.6563
from islet fill	32-3	Favites	2344.02	2.16032	484.853	3.19998	145.395	1.43212	0.0592831	0.000121999	4.72551	0.0323772	5789.1	14.3289	5716.15	14.5206	3763.15	14.5549	147.788	1.45571
	32-4	Favia	2140.74	2.08064	150.1	3.03194	144.782	1.57276	0.0125294	4.62455e-05	2.94634	0.0604322	1199.8	4.75117	1130	4.81858	822.996	4.92125	145.272	1.57809
	32-5	Platygyra	2325.31	2.15234	216.625	3.03256	146.068	1.68389	0.0528735	0.000107837	9.3579	0.132102	5145.65	13.2606	5075.33	13.3011	3122.33	13.3387	148.204	1.70852
	32-6	Goniastrea	2175.94	2.43827	51.1565	2.99907	144.523	1.71931	0.00820665	3.28486e-05	5.75545	0.33814	784.601	3.36643	715.88	3.37706	1237.12	3.522	144.843	1.72312
	32-7	Favia	2358.05	2.28231	15.6738	2.99627	146.176	1.51051	0.0450566	0.000100045	111.765	21.3667	4369.64	11.5188	4301.31	11.5189	2348.31	11.5622	147.989	1.52926
	32-8	Favia	2310.45	2.04392	111.481	3.13655	144.66	1.52563	0.0459296	0.000101633	15.6948	0.442723	4462.04	11.7731	4392.75	11.785	2439.75	11.8274	146.493	1.54496
	32-9	Favites	2474.56	2.38436	1591.73	5.0783	143.405	1.67766	0.0474979	0.000181801	1.2175	0.00595217	4622.74	19.3548	4539.71	20.7191	2586.71	20.7432	145.282	1.69964
	32-10	Favites	2640.49	2.56671	475.596	3.15654	143.709	1.39666	0.0455089	9.53894e-05	4.16591	0.0287111	4424.14	10.9594	4351.8	11.1505	2398.8	11.1952	145.513	1.4142
Pahnkedira (33)	33-1	Acropora	3080.99	4.58061	47.1544	6.39029	146.894	2.19084	0.00751952	4.43106e-05	8.10075	1.09877	717.208	4.45728	648.6	4.46068	1304.4	4.5714	147.191	2.19528
2018 Jan 11	33-2	Favites	2219.2	2.4291	49.8056	6.21366	150.064	1.77503	0.00802483	4.32096e-05	5.8955	0.736169	763.448	4.29103	694.677	4.29891	1258.32	4.41369	150.387	1.77886
from SW wall fill	33-3	Acropora	3237.65	3.95712	217.096	9.0152	145.678	1.95174	0.00836198	4.80493e-05	2.05615	0.0861613	798.695	4.80414	728.892	4.86532	1224.11	4.96703	146.006	1.95613
	33-4	Porites	2500.05	3.65332	75.4973	7.2458	147.645	1.92942	0.00649222	3.46794e-05	3.54468	0.340685	618.55	3.47358	549.599	3.49097	1403.4	3.63137	147.903	1.93279
	33-5a	Acropora	3070.44	5.12924	101.979	9.82744	151.721	2.39083	0.00930026	4.89759e-05	4.6169	0.445514	883.98	5.02399	814.963	5.03798	1138.04	5.13627	152.099	2.3968
	33-5b		2904.43	3.45751	1352.05	6.04127	146.641	1.67111	0.00957963	7.54667e-05	0.3393	0.00304631	914.696	7.35796	833.118	9.10417	1119.88	9.15892	147.016	1.67538
														Avg	819.219	4.40807	1133.69	4.47991
	33-6	Acropora	2901.81	4.88972	174.114	5.55715	147.962	2.60991	0.0114493	7.85658e-05	3.14617	0.102573	1092.82	7.93903	1023.18	7.96755	929.821	8.03006	148.418	2.61797
	33-7	Acropora	3555.84	6.63214	1020.35	10.2079	148.976	2.67275	0.0101949	6.93031e-05	0.585793	0.00700064	971.707	7.01237	896.848	7.74362	1056.15	7.80793	149.382	2.68004
	33-8	Pavona	2386.67	3.10975	59.6485	2.3851	148.107	1.84963	0.00756172	3.14073e-05	4.98861	0.200442	720.481	3.22029	648.141	3.23264	1304.86	3.38378	148.408	1.85339
	33-9	Acropora	3084.47	1.14868	7857.72	25.371	143.02	0.603208	0.0103537	3.17307e-05	0.0670108	0.000297265	992.077	3.09879	862.145	29.6486	1090.86	29.6654	143.397	0.604917
	33-10	Acropora	2830.83	4.71133	153.449	9.19531	148.382	2.11376	0.00837571	4.82406e-05	2.54764	0.15331	798.119	4.8433	728.616	4.88261	1224.38	4.98397	148.716	2.11852
	33-11a	Pocillapoia	2374.53	4.68832	32.9328	7.35583	150.496	2.39012	0.00714734	5.56823e-05	8.49688	1.89893	679.46	5.49513	610.887	5.49756	1342.11	5.58777	150.784	2.39471
	33-11b		2872.11	6.20717	355.548	3.23612	146.119	2.54259	0.00716231	4.56685e-05	0.953944	0.0103988	683.498	4.62872	609.8	4.84019	1343.2	4.94241	146.4	2.54748
														Avg	610.274	3.63283	1342.72	3.70205
Dorong (50)	50-1	Platygyra	2161.43	2.19667	80.0561	4.45454	144.495	1.75837	0.0427069	0.000129628	19.0113	1.05924	4143.78	14.3726	4075.94	14.378	2122.94	14.4128	146.194	1.77906
2016 July 22	50-2	Platygyra	2493.47	2.5369	78.2698	7.36891	146.768	1.62772	0.0137762	7.08209e-05	7.23614	0.682239	1317.59	7.06865	1249.87	7.07778	703.126	7.14807	147.314	1.63378
from house foundation/	50-3	Platygyra	2061.22	2.2868	39.1612	4.6239	148.065	1.93065	0.00738986	4.5562e-05	6.41314	0.758219	704.081	4.51382	636.652	4.51912	1316.35	4.62844	148.359	1.93449
mound	50-4	Porites	2272.55	2.74107	55358.1	323.995	144.492	1.90254	0.0777253	0.00111465	0.0526091	0.000812398	7658.22	114.39	7028.21	304.312	5075.21	304.313	147.414	1.94513
	50-5	Porites	2730.37	3.28451	19529.9	73.023	145.598	1.82374	0.0369738	0.000369231	0.0852278	0.000903011	3575.12	36.7324	3343.03	90.3644	1390.03	90.3699	147.006	1.84176
	50-6	Favia	2299.73	2.53446	128.425	7.088	144.977	1.73165	0.00720759	6.03062e-05	2.12807	0.118771	688.522	5.8722	620.24	5.90735	1332.76	5.99139	145.258	1.73501
	50-7	Favia	2219.62	2.47932	89.0754	8.5047	143.179	1.78731	0.0161338	9.03333e-05	6.62867	0.633933	1549.51	9.07064	1481.59	9.08227	471.413	9.13716	143.806	1.79515
	50-9	Hydnophora	2236.05	2.24896	177.779	4.43922	143.105	1.66787	0.00795391	4.22139e-05	1.64949	0.0420759	761.304	4.20476	692.473	4.30334	1260.53	4.418	143.412	1.67145
	50-10	Porites	2828.1	2.84298	1585.72	6.31335	145.213	1.59105	0.0110493	5.68312e-05	0.324914	0.00208795	1057	5.65826	977.06	8.59358	975.94	8.65157	145.641	1.59575
Pahnwi (9)	9-1	Porites	2350.66	1.79151	2519.42	5.36174	143.215	1.35606	0.0202054	0.000132556	0.310831	0.00213067	1943.85	13.072	1848.3	18.0071	104.699	18.0348	143.992	1.36344
2018 Jan 11	9-2	Favites	1842.87	1.47284	753.907	3.68309	142.61	1.4575	0.00780827	5.84696e-05	0.314701	0.00280243	747.643	5.69804	667.409	7.40626	1285.59	7.47346	142.908	1.46054
from SE and SW walls	9-3a	Acropora	3202.57	2.09109	962.481	2.53778	146.477	1.08936	0.00704683	3.14857e-05	0.386605	0.00198977	672.235	3.07997	593.819	4.63588	1359.18	4.74251	146.752	1.09141
	9-3b		1724.34	1.37822	654.215	2.36744	147.067	1.26326	0.00711064	3.81148e-05	0.309014	0.0019832	677.99	3.72133	597.76	5.74106	1355.24	5.82751	147.345	1.26565
														Avg	595.374	3.60679	1357.61	3.67836
	9-4	Favites	2234.77	3.03761	45.7525	11.6635	143.021	1.8681	0.00710828	4.0904e-05	5.72465	1.45971	680.172	4.08128	611.375	4.08956	1341.62	4.21005	143.295	1.87168
	9-5	Platygyra	2061.87	2.97344	496.121	10.8487	144.036	2.06087	0.0147782	6.75455e-05	1.01265	0.0225751	1417.42	7.00884	1343.54	7.53537	609.464	7.60144	144.611	2.0691
	9-6	Hydnophora	1948.42	3.11189	366.101	11.4498	140.561	2.09442	0.00765951	4.87569e-05	0.672123	0.0214248	734.677	4.88346	661.996	5.34539	1291	5.43813	140.851	2.09874
	9-7	Favia	2151.2	3.33557	13.4202	11.3994	140.259	2.05763	0.0472525	0.000167247	124.885	106.08	4611.39	18.7203	4542.92	18.7206	2589.92	18.7473	142.096	2.08459
	9-8	Platygyra	1793.47	2.48015	76.7271	12.4562	142.971	2.00408	0.00886911	8.05369e-05	3.41816	0.555765	849.331	7.88469	780.018	7.90124	1172.98	7.96427	143.314	2.00889
	9-9	Acropora	2761.28	2.79309	32.9413	2.2799	146.35	1.78842	0.0071728	2.89196e-05	9.91346	0.687212	684.364	2.96788	613.247	2.9709	1339.75	3.13468	146.632	1.79188
	9-10	Favia	2281.03	1.75258	122.251	2.47432	147.294	1.39573	0.0128562	5.01984e-05	3.95508	0.0814687	1228.55	5.0524	1156.57	5.08939	796.431	5.1867	147.805	1.40058
	9-11	Acropora	2502.48	2.30901	1328.15	6.69443	147.614	1.45818	0.00968451	9.55027e-05	0.300862	0.00332043	923.963	9.22453	840.891	11.0646	1112.11	11.1097	147.995	1.46195
	9-12	Acropora	2478.13	3.29404	235.931	12.1476	144.891	2.11634	0.00756932	4.99361e-05	1.31088	0.0680237	723.241	4.97126	652.719	5.09098	1300.28	5.18826	145.186	2.12066
	9-13	Acropora	2805.15	1.3378	481.124	3.05516	144.058	0.845942	0.0111325	3.2775e-05	1.07018	0.00747314	1066.08	3.25162	991.138	3.80735	961.862	3.93649	144.49	0.848483
	9-14	Platygyra	2037.08	1.6512	442.511	1.9639	143.987	1.18172	0.007538	2.61461e-05	0.572145	0.00318919	720.811	2.61719	643.967	3.62533	1309.03	3.76072	144.278	1.18411
	9-15a	Platygyra	1832.74	2.33624	6.76174	11.8173	152.329	1.89707	0.00714124	4.72476e-05	31.9141	55.7759	677.795	4.63517	609.387	4.63767	1343.61	4.74426	152.621	1.9007
	9-15b		2221.28	2.03612	33.2918	2.20504	141.472	1.65404	0.00715024	4.46182e-05	7.866	0.523252	685.132	4.40252	614.02	4.40583	1338.98	4.51789	141.746	1.65724
														Avg	611.822	3.19421	1341.18	3.27173
	9-16	Acropora	2595.18	2.41418	130.586	2.50443	143.927	1.95705	0.0177306	4.73213e-05	5.8098	0.112366	1702.89	5.4425	1630.97	5.47208	322.033	5.5627	144.62	1.96647
collected in 2012	9-17	NIg	3450.85	3.80456	62.278	3.81487	148.004	1.70164	0.00591181	2.21967e-05	5.40106	0.331411	562.938	2.27822	489.922	2.28747	1463.08	2.49651	148.239	1.70434
Lemenkau (129)	129-1	Platygyra	2296.87	1.75454	22.9386	9.19892	146.036	1.49167	0.00763081	5.91025e-05	12.5982	5.0531	728.403	5.73931	661.217	5.74113	1291.78	5.82757	146.337	1.49475
2016 July 22	129-2	Platygyra	2118.97	2.23751	8.82857	10.6244	146.956	2.02273	0.00801766	8.22023e-05	31.7285	38.1837	764.839	7.98387	697.786	7.9848	1255.21	8.04718	147.274	2.0271
from islet fill	129-3	Goniastrea	2287.54	6.49346	15.6124	9.09793	146.892	1.7205	0.00884102	7.05852e-05	21.3584	12.4473	843.722	6.8798	776.609	6.88065	1176.39	6.95294	147.242	1.72461
	129-4	Porites	1986.54	6.84301	82.826	22.6083	145.931	1.72859	0.00679885	9.78209e-05	2.68864	0.734858	648.821	9.41328	580.902	9.42821	1372.1	9.48109	146.198	1.73176
	129-5	Porites	2033.27	2.16473	838.274	22.3404	142.121	1.99213	0.0198125	0.000139931	0.792345	0.021829	1907.57	13.9968	1831.07	14.7838	121.926	14.8176	142.885	2.00284
	129-6	Porites	2294.21	2.60642	2409.25	21.7073	141.929	1.81727	0.0682964	0.000333727	1.0723	0.0109231	6716.82	35.5889	6625.59	37.5779	4672.59	37.5912	144.635	1.85199
	129-7	Platygyra	2098.56	1.9592	13.3785	9.4613	144.739	1.71381	0.007965	5.73863e-05	20.5999	14.569	761.276	5.62107	694.173	5.62245	1258.83	5.71068	145.05	1.7175
	129-8	Platygyra	2054.12	1.36125	-1.78947	9.32607	142.961	1.26759	0.0408842	0.000140179	-	-	3969.25	14.5635	3902.31	14.5639	1949.31	14.5981	144.571	1.28189
	129-9	Goniastrea	2358.64	2.65747	8.93922	10.6025	142.651	1.80909	0.007872	5.76828e-05	34.2463	40.619	753.739	5.66959	686.695	5.67067	1266.3	5.75817	142.955	1.81295
	129-10	Platygyra	2146.19	1.99387	8.98296	9.24632	145.149	1.54856	0.0483022	0.000169605	190.275	195.854	4695.31	18.0511	4628.26	18.0514	2675.26	18.0791	147.085	1.56923
	129-11	Acropora	2364.19	3.01363	180.576	15.2787	143.838	2.27009	0.00670512	6.54612e-05	1.44743	0.123267	641.026	6.40453	572.304	6.46577	1380.7	6.54265	144.098	2.27419
Sapwuhtik (126)	126-1	Platygyra	2242.61	3.12802	12.1836	5.55649	146.099	2.09926	0.00802011	4.18689e-05	24.3402	11.1013	765.648	4.25071	698.676	4.25143	1254.32	4.36745	146.415	2.1038
2016 July 22	126-2	Platygyra	2207.03	3.59524	1.66848	3.90204	147.279	2.50702	0.00771884	3.14676e-05	168.348	393.712	736.033	3.41623	669.169	3.41646	1283.83	3.5598	147.585	2.51223
from wall and foundation	126-3	Favites	2034.88	3.07083	1.65566	4.29735	144.523	2.52345	0.0075133	3.86551e-05	152.253	395.182	718.104	4.03282	651.238	4.03311	1301.76	4.15523	144.816	2.52857
fill on seaward side	126-4	Porites	2245.83	3.06863	130.15	4.49071	147.684	2.13914	0.00692205	2.42756e-05	1.9694	0.0682497	659.599	2.62771	591.417	2.70985	1361.58	2.88847	147.959	2.14312
	126-5	Goniastrea	2356.81	3.39222	11.5974	3.89068	144.961	2.25399	0.00749787	3.26233e-05	25.1228	8.42881	716.348	3.43236	649.388	3.4329	1303.61	3.57559	145.254	2.25855
	126-6	Favites	2130.12	3.29182	1.78528	5.43227	146.656	2.32298	0.00736455	0.000108523	144.881	440.85	702.528	10.4823	635.662	10.4824	1317.34	10.53	146.947	2.32759
	126-7	Acropora	3027.55	3.86355	510.898	4.67955	144.699	2.31118	0.00712529	2.70423e-05	0.696187	0.00684502	680.801	2.93603	610.056	3.52013	1342.94	3.65942	144.975	2.3156
	126-8	Platygyra	2308.19	3.70488	11.8397	3.99473	145.272	2.37165	0.0469309	0.000188849	150.853	50.9011	4558.8	21.0758	4491.84	21.0757	2538.84	21.0994	147.153	2.40237
	126-9	Porites	2092.59	2.63282	26.2364	4.63381	147.078	1.96004	0.0127959	5.72394e-05	16.8273	2.97288	1222.98	5.88907	1155.85	5.89078	797.151	5.97505	147.586	1.96682
	126-10	Goniastrea	2440.83	3.31674	13.1923	4.45896	145.448	1.85619	0.0592041	0.00027808	180.607	61.05	5780.92	29.4896	5713.95	29.4895	3760.95	29.5065	147.84	1.88676
	126-11	Porites	2305.46	2.99338	53.5326	3.84947	145.867	1.86777	0.00847248	2.80171e-05	6.01613	0.433	809.153	2.99438	741.77	3.00595	1211.23	3.16793	146.201	1.87204
	126-12	Porites	2412.05	5.20357	6.46514	3.68389	142.625	3.3595	0.00870576	4.63201e-05	53.5528	30.5159	833.884	5.08906	766.866	5.08914	1186.13	5.18646	142.961	3.36742
	126-13	Porites	3187.43	4.88812	14.8173	3.81559	147.648	2.44063	0.0063933	2.46236e-05	22.6758	5.83978	609.098	2.68746	542.145	2.68797	1410.86	2.86795	147.902	2.44483
Peinkitel (55)	55-1	Favia	2511.54	2.80097	933.011	4.87424	142.592	1.59926	0.0580825	0.000123116	2.5779	0.0142466	5683.25	14.8353	5607.71	15.4322	3654.71	15.4646	144.894	1.62509
(Temwen Is. compound)	55-2	Platygyra	2089.14	1.6689	37.7737	4.08633	144.713	1.11275	0.00961068	3.5404e-05	8.76391	0.948596	919.226	3.51666	851.858	3.52296	1101.14	3.66213	145.089	1.11564
2016 July 23	55-3	Porites	2729.97	1.98719	6068.59	13.2033	143.53	1.11918	0.076452	0.000295357	0.567056	0.00248011	7535.12	31.0669	7416.87	40.2658	5463.87	40.2782	146.593	1.14319
from NW wall fill	55-4	Goniastrea	2392.29	1.96169	12.659	3.38475	142.066	1.10201	0.0602647	0.000123194	187.777	50.2089	5905.23	13.7206	5838.16	13.7207	3885.16	13.7571	144.453	1.12054
	55-5	Porites	2418.21	2.28756	828.337	4.45355	142.089	1.34671	0.0578609	0.000102366	2.78509	0.0155421	5663.59	12.3737	5588.72	12.9829	3635.72	13.0214	144.375	1.36839
	55-6	Porites	2658.33	2.70424	7879	18.8189	143.285	1.50467	0.0381847	0.000220757	0.212419	0.00131105	3701.77	22.3156	3566.3	40.8692	1613.3	40.8814	144.761	1.52027
	55-7	Porites	2692.06	2.95993	5609.51	12.9773	142.679	1.53994	0.061871	0.000252021	0.489568	0.00222929	6063.55	26.743	5948.45	35.9527	3995.45	35.9666	145.122	1.56638
	55-8	Acropora	3335.66	4.14568	3513.06	7.42808	146.933	1.56014	0.00764993	0.00012597	0.119762	0.00198271	729.661	12.095	633.551	17.1356	1319.45	17.1647	147.226	1.56327
	55-9	Goniastrea	2256.23	2.53104	78.124	3.62913	145.624	1.65856	0.00742178	2.59899e-05	3.53406	0.164587	708.644	2.69402	640.894	2.72304	1312.11	2.90085	145.915	1.66188
	55-10	Platygyra	2109.45	2.26904	29.7382	4.12805	148.81	1.66506	0.00851918	4.89989e-05	9.96366	1.38423	811.535	4.83107	744.259	4.83381	1208.74	4.93616	149.151	1.66888
Peilapalap(98)	98-1	NIg	3179.74	3.35986	487.203	2.06609	144.037	1.50589	0.00413887	1.84089e-05	0.445379	0.0026963	395.189	1.83636	319.047	2.54988	1633.95	2.73896	144.196	1.50756
collected in 2012
Peinering (101)	101-1	Platygyra	2000.74	5.91086	227.391	4.69678	144.953	3.49266	0.0097911	5.66778e-05	1.42041	0.0301787	936.357	6.15376	866.781	6.28521	1086.22	6.36426	145.335	3.50188
2016 July 23	101-2	Platygyra	1593.07	5.44457	6.85905	3.94418	146.608	4.40296	0.00859516	7.5003e-05	32.9148	18.9289	820.379	7.85091	753.329	7.85099	1199.67	7.91442	146.947	4.41317
from islet fill	101-3	Favia	2200.67	4.1109	18.4556	4.90368	148.194	2.67352	0.0165632	8.09622e-05	32.5638	8.65349	1584.02	8.63963	1516.88	8.63999	436.125	8.69767	148.857	2.6855
	101-4	Favia	2076.37	6.02668	115.436	4.56606	146.663	3.83133	0.00696993	3.74123e-05	2.06708	0.0822936	664.769	4.21643	596.536	4.26123	1356.46	4.37699	146.938	3.83851
	101-5	Favia	2085.96	4.86289	92.9179	4.53347	144.26	3.02318	0.010672	5.50064e-05	3.95017	0.193583	1021.6	5.94537	953.618	5.96557	999.382	6.04881	144.676	3.0319
	101-6	Goniastrea	2314.74	3.7508	19.9267	5.03741	147.111	2.09436	0.00674618	3.84587e-05	12.9209	3.26713	643.116	3.86093	575.967	3.86233	1377.03	3.98968	147.378	2.09816
	101-7	Platygyra	2195.96	2.70812	42.1843	4.16672	147.505	2.25184	0.0386494	0.000116259	33.1729	3.27789	3733.49	13.6505	3666.1	13.6517	1713.1	13.6882	149.067	2.27569
	101-9	Porites	2630.86	3.20036	150.194	3.83058	149.938	1.82486	0.00663116	2.23241e-05	1.91514	0.0492126	630.561	2.35369	562.297	2.44239	1390.7	2.63918	150.204	1.8281
	101-10	Acropora	2834.55	4.22488	13.5075	3.88091	149.73	2.0311	0.0139017	3.71074e-05	48.0999	13.8203	1326.21	4.27207	1259.15	4.27235	693.854	4.38782	150.291	2.03872
Paset (103)/Usendau(104)	103/104-1	Porites	3184.65	4.07827	165.308	1.22551	145.411	1.99915	0.00705914	1.76676e-05	2.24226	0.0173082	674.041	2.06337	527.689	2.14686	1425.31	2.36834	145.687	2.00295
Paset (103)	103/104-2	NIg	3093.67	2.46948	351.644	2.77374	148.045	1.28485	0.00838798	2.0894e-05	1.21673	0.0100177	799.527	2.19143	651.755	2.55123	1301.25	2.74021	148.379	1.28775
Usendau(104)	103/104-3	NIg	3118.45	3.1112	246.345	2.0416	147.533	1.38435	0.00415524	1.45664e-05	0.867278	0.00775606	395.544	1.46904	248.57	1.72732	1704.43	1.9959	147.697	1.38589
collected in 2012
Dau (111)	111-1	Favites	2389.8	2.57563	490.782	3.3094	143.593	1.90881	0.0467329	0.000140233	3.75199	0.0273953	4546.01	15.9478	4472.96	16.1171	2519.96	16.1481	145.445	1.93345
2018 Jan 10	111-2	Porites	2848.94	3.70672	649.854	3.66488	146.967	1.84946	0.0472454	0.000120675	3.41503	0.0206702	4583.02	14.1493	4509.45	14.383	2556.45	14.4177	148.878	1.87352
from islet fill	111-3	Favia	2068.28	3.00203	158.401	3.2083	146.142	1.85407	0.015762	5.77407e-05	3.39337	0.0696716	1509.61	6.08754	1439.53	6.14925	513.469	6.23003	146.766	1.86198
	111-4	Porites	2890.57	4.59832	4925.9	15.0815	149.555	2.21398	0.0142507	0.000142541	0.13788	0.00142551	1359.91	13.9362	1252.4	24.0381	700.603	24.0589	150.113	2.22227
	111-5	Acropora	2937.33	4.70712	46.5857	3.24203	144.002	2.19703	0.0069451	3.35375e-05	7.22015	0.503546	663.941	3.46088	595.264	3.46537	1357.74	3.60677	144.272	2.20114
	111-6	Favia	2256.82	4.11913	37.5229	3.30974	145.801	2.21373	0.0149962	5.92294e-05	14.8713	1.31278	1436.23	6.3572	1367.54	6.35955	585.459	6.43769	146.393	2.22272
	111-7	Acropora	1717.78	2.5445	555.528	3.49413	148.815	2.13262	0.0104383	6.37623e-05	0.532178	0.00459896	995.149	6.38194	919.394	7.38235	1033.61	7.44977	149.23	2.13858
	111-8	Favia	2322	3.61083	68.2832	3.0871	146.229	2.23504	0.0160123	6.30442e-05	8.97774	0.407183	1533.62	6.78644	1464.64	6.79398	488.364	6.86718	146.863	2.24474
	111-9	Favites	2519.92	4.19336	77.2163	3.28943	146.889	2.31145	0.0176589	0.00010943	9.50185	0.408735	1691.54	11.1074	1622.52	11.1123	330.48	11.1572	147.591	2.32251
	111-10	Porites	2541.5	3.92272	1279.67	4.73653	146.809	2.01222	0.00808496	6.3529e-05	0.264751	0.00226298	771.38	6.23197	691.458	8.5117	1261.54	8.57024	147.124	2.01654
Kohnderek (115)	115-1	Acropora	3494.98	3.57892	52.0089	3.12044	143.557	1.73772	0.00499942	1.72049e-05	5.53928	0.332845	1535.82	14.7426	1467.59	14.7426	485.405	14.7765	144.18	1.74527
2018 Jan 10	115-2	Platygyra	2419.52	2.24744	133.689	3.13492	143.311	1.59556	0.016936	4.11053e-05	5.0537	0.119046	1629.45	18.5224	1560.55	18.5256	392.446	18.5526	143.971	1.60293
from islet fill	115-3	Acropora	3182.15	2.99915	95.1084	3.09992	143.926	1.74641	0.0100192	2.32879e-05	5.52714	0.180532	2635.4	12.9929	2567.16	12.9928	614.157	13.0313	145	1.75945
	115-4	Porites	3115.41	2.62173	443.003	3.20946	143.278	1.40637	0.00955118	2.96576e-05	1.10747	0.00867939	2667.29	16.242	2598.84	16.2423	645.84	16.2731	144.36	1.41701
	115-5	Favia	2455.22	2.21882	102.451	3.06199	143.311	2.07985	0.0591497	8.70075e-05	23.3718	0.699048	2709.51	18.0929	2641.01	18.0925	688.011	18.1202	144.411	2.09583
	115-6	Goniastrea	2308.79	1.89593	21.9529	3.05393	141.602	1.45603	0.0605273	0.000141943	104.957	14.6026	3160.1	21.9707	3091.77	21.9708	1138.77	21.9935	142.87	1.4691
	115-7	Favia	2284.49	1.90243	36.864	3.16927	141.805	1.4419	0.01206	4.16255e-05	12.3225	1.0602	2878.06	13.6515	2808.13	13.6781	855.131	13.7146	142.96	1.45366
	115-8	Porites	2587.03	2.29127	2943.78	6.02696	143.651	1.6152	0.0177817	0.000107305	0.257654	0.00162594	3207.1	20.7017	3138.63	20.702	1185.63	20.7262	144.957	1.62991
	115-9	Acropora	2977.46	2.63762	583.719	3.19463	143.222	1.40984	0.0175927	5.08576e-05	1.47959	0.00906359	2956.96	11.5077	2888.42	11.5088	935.418	11.5522	144.422	1.42166
	115-10	Favia	2189.33	1.6799	111.534	3.07898	144.388	1.44944	0.0104629	2.49795e-05	3.3863	0.0937945	2896.12	14.3005	2827.66	14.301	874.665	14.3359	145.573	1.46134
Pahndowas (110)	110-1	Favites	3777.82	7.87022	70.984	10.2392	147.733	2.63413	0.0100233	6.34367e-05	8.79545	1.26981	956.324	6.46624	887.581	6.46952	1065.42	6.54635	148.132	2.64124
2018 Jan 12	110-2	Acropora	3055.94	3.96166	20.8461	10.4597	144.979	1.8374	0.0165513	8.30517e-05	40.0054	20.074	1587.36	8.42282	1518.89	8.42342	434.107	8.48257	145.63	1.84566
from islet fill	110-3	Platygyra	1952.75	2.15029	13.0265	8.42288	148.75	1.49973	0.00955346	6.562e-05	23.6128	15.2688	910.504	6.39179	842.041	6.39295	1110.96	6.47069	149.133	1.50359
	110-4a	Favia	2198.21	2.31653	9.52318	13.2554	150.813	1.67167	0.0111625	6.37177e-05	42.4829	59.1327	1062.65	6.28903	994.245	6.29069	958.755	6.36968	151.266	1.67669
	110-4b		1858.49	2.27185	82.3559	2.69913	149.986	1.69541	0.0112582	5.18007e-05	4.18894	0.13854	1072.59	5.20746	1000.73	5.23162	952.27	5.32633	150.44	1.70055
														Avg	998.079	4.02238	954.939	4.08603
	110-5a	Platygyra	1870.21	1.86461	96.8438	2.19252	144.618	1.40669	0.0112912	4.6834e-05	3.59524	0.0826723	1080.82	4.69855	1008.79	4.73582	944.213	4.84024	145.059	1.41098
	110-5b		1853.37	0.913711	6.30202	2.73018	145.203	0.834027	0.0112789	3.67636e-05	54.6907	23.6939	1079.08	3.62141	1008.02	3.62176	944.975	3.75728	145.646	0.836572
														Avg	1008.31	2.8769	944.689	2.968
	110-6	Acropora	3096.89	4.49463	137.19	7.00148	147.253	2.03811	0.0102768	3.64489e-05	3.82497	0.195599	981.026	3.90931	911.696	3.94147	1041.3	4.06635	147.66	2.04375
	110-7	Acropora	2952.09	3.9442	83.3345	7.57333	143.502	1.82918	0.00750359	4.0077e-05	4.38268	0.398937	717.815	4.01512	648.853	4.02828	1304.15	4.15054	143.793	1.83289
	110-8	Acropora	3018.93	4.41786	1.51244	8.99179	145.506	2.0417	0.0100602	4.78642e-05	331.091	1968.41	961.736	4.90774	893.415	4.90821	1059.59	5.00905	145.901	2.04725
	110-9	Acropora	3335.62	4.60716	77.3641	12.81	144.894	1.77212	0.0100414	5.51318e-05	7.13832	1.18258	960.441	5.50255	891.596	5.50935	1061.4	5.59937	145.287	1.77693
	110-10	Favia	2583.23	3.06711	93.6689	10.7842	146.328	1.77699	0.059881	0.000188883	27.2285	3.13585	5844.1	21.1071	5774.95	21.1104	3821.95	21.134	148.761	1.80656
Nandowas East	113E-1	Acropora	2955.76	2.86544	22.9301	3.44646	144.084	1.56517	0.0110984	5.39519e-05	23.588	3.54712	1062.78	5.39283	994.292	5.39354	958.708	5.48546	144.516	1.56988
2018 Jan 12	113E-2	Platygyra	2177.03	2.05034	41.8893	3.12813	144.314	1.45699	0.0173801	4.78488e-05	14.8929	1.11281	1668.41	5.09995	1599.66	5.10451	353.341	5.20154	144.995	1.46386
from wall fill	113E-3	Porites	2343.88	2.18284	154.664	3.57674	145.944	1.51546	0.0101114	4.88819e-05	2.52653	0.0596447	966.281	4.86402	893.917	4.92253	1059.08	5.02308	146.342	1.5196
	113E-4	Favia	2339.02	3.07237	81.1319	3.30748	146.064	1.94085	0.0121338	4.23442e-05	5.76776	0.235871	1160.42	4.52554	1091.31	4.54234	861.693	4.65111	146.543	1.94721
	113E-5	Porites	2674.22	3.0925	1511.2	4.39365	143.329	1.56727	0.00653131	5.36738e-05	0.190564	0.00164648	624.642	5.21866	543.259	8.36126	1409.74	8.42084	143.576	1.56998
	113E-6	Acropora	3262.5	3.19062	50.5376	3.27398	143.01	1.49484	0.00992447	3.40599e-05	10.5636	0.68522	950.787	3.50711	882.119	3.51149	1070.88	3.6511	143.394	1.49885
	113E-7	Acropora	2424.04	2.67878	9878.58	39.5925	146.652	1.71404	0.0660302	0.000561784	0.26715	0.00249507	6459.72	57.4324	6297.57	74.1106	4344.57	74.1173	149.31	1.74539
	113E-8	Acropora	3034.72	4.01289	481.396	3.58177	144.75	1.88051	0.00994784	3.95376e-05	1.03398	0.0086142	951.579	4.11027	879.605	4.49671	1073.4	4.60656	145.138	1.88555
	113E-9	Platygyra	2327.48	3.37724	18.0589	3.16812	143.272	1.98104	0.0461316	0.000136481	98.03	17.1995	4487.64	15.7169	4419.15	15.7169	2466.15	15.7487	145.098	2.0063
	113E-10	Favia	2398.88	2.76477	78.1455	3.27929	143.159	1.80328	0.0481697	0.000128506	24.3807	1.02479	4690.54	14.8641	4621.48	14.8679	2668.48	14.9015	145.066	1.82731
Nandowas Wall	113w-1	Platygyra	2328.4	1.40285	57.1609	2.16746	144.238	1.11986	0.0600165	0.000128264	40.3085	1.53067	5868.73	14.1756	5796.68	14.1781	3843.68	14.2133	146.647	1.13857
2016 July 23	113w-2	Favia	1487.45	4.31735	46.1784	3.38251	146.663	3.83133	0.0195081	7.63152e-05	10.3606	0.759391	1870.51	9.71236	1802.84	9.71631	150.157	9.76763	147.439	3.85161
from eastern wall fill	113w-3	Platygyra	1624.07	3.78613	36.1587	3.63101	144.26	3.02318	0.0866362	0.000314043	64.1592	6.44523	8571.99	40.085	8504.52	40.0842	6551.52	40.0967	147.792	3.09725
	113w-5	Goniastrea	1195.1	1.93654	260.188	3.69008	147.111	2.09436	0.0146873	8.9723e-05	1.11231	0.0170816	1404.84	9.01404	1332.87	9.35215	620.126	9.40546	147.693	2.10265
	113w-6a	Platygyra	2260.51	2.78773	483.661	4.11035	147.505	2.25184	0.00728039	5.88023e-05	0.561029	0.00654115	693.958	5.78597	622.076	6.28648	1330.92	6.36552	147.792	2.25622
	113w-6b		2085.21	1.97287	219.182	2.80424	144.226	1.32184	0.00745204	4.30597e-05	1.16892	0.0163725	712.415	4.21133	639.144	4.38218	1313.86	4.49483	144.515	1.32449
														Avg	633.563	3.59495	1319.53	3.67172
	113w-7	Porites	2237.88	1.45976	705.561	3.5299	145.448	0.958114	0.0615261	9.70176e-05	3.21757	0.016747	6013.75	11.0417	5935.51	11.619	3982.51	11.662	147.934	0.974505
	113w-9a	Goniastrea	2135.25	1.64007	230.097	3.30487	142.398	1.45508	0.00771306	5.31331e-05	1.18013	0.0187771	738.635	5.19154	665.376	5.33854	1287.62	5.43139	142.694	1.45811
	113w-9b		2018.93	1.4215	475.784	2.35073	142.96	1.4553	0.00773477	4.7502e-05	0.541159	0.00424841	740.355	4.65884	664.138	5.39641	1288.86	5.48828	143.257	1.45832
														Avg	664.763	3.79521	1288.24	3.86053
	113w-10	Platygyra	2229.65	2.41725	179.668	3.76534	145.705	1.85369	0.0081021	4.65519e-05	1.65779	0.03598	773.77	4.63482	704.959	4.72615	1248.04	4.83078	146.023	1.85774
Nandowas (113)	113-1	Porites	3055.24	2.8226	49.9884	2.01902	148.711	1.37331	0.00948224	1.73663e-05	9.55551	0.38624	903.721	1.98509	758.191	1.99366	1194.81	2.2304	149.09	1.37682
collected in 2012 (McCoy et al., 2016)	113-2	NIg	3053.28	2.65581	1835.78	2.98286	146.176	1.32288	0.0158763	6.55818e-05	0.435373	0.0018951	1520.59	6.56658	1361.56	9.54598	591.439	9.59822	146.799	1.32853
	113-3	NIg	2971.57	2.56892	39.9636	2.67391	145.631	1.3568	0.0139481	3.27927e-05	17.1002	1.14476	1335.45	3.53753	1189.99	3.54073	763.01	3.67924	146.181	1.36192
	113-4	NIg	3098.21	2.43189	786.934	2.67774	148.219	1.21395	0.00890626	3.37486e-05	0.578143	0.00290924	848.985	3.35271	770.535	4.44744	1182.47	4.55847	148.572	1.21685
	113-5	Porites	3017.45	2.63077	2289.8	11.308	147.272	1.37892	0.0102366	3.09223e-05	0.222415	0.00127288	977.156	3.19105	887.063	9.3075	1065.94	9.36107	147.671	1.38266
	113-6	Acropora	2510.66	2.17772	20165.7	114.968	145.398	1.31432	0.0128337	3.92342e-05	0.0263447	0.000168888	1228.43	4.03384	970.239	92.9671	982.761	92.9725	145.827	1.31875
	113-7	Acropora	3407.14	2.98155	1466.25	2.65094	146.445	1.33592	0.00716119	3.89803e-05	0.274368	0.00155526	683.196	3.81468	600.668	6.25831	1352.33	6.3377	146.724	1.33847
	113-8	Acropora	2756.11	2.56263	4820.44	10.3033	148.598	1.39064	0.00199859	3.7376e-05	0.0188409	0.000354207	189.901	3.56178	77.0126	20.4595	1875.99	20.4839	148.661	1.39126
	113-9	Acropora	3260.02	4.48588	3200.63	5.84696	145.466	1.86627	0.00180917	2.95543e-05	0.0303829	0.000497672	172.359	2.83175	77.0834	11.6857	1875.92	11.7284	145.527	1.86706
	113-10	Porites	3114.09	2.93829	93.6535	2.26246	145.845	1.509	0.00833756	0.000145906	4.57102	0.136286	796.238	14.0227	722.944	14.0268	1230.06	14.0624	146.172	1.51241
	113-11	Favites	3083.41	2.64829	324.362	3.11976	146.092	1.20391	0.00702154	2.04697e-05	1.10053	0.0110201	670.041	2.08263	595.014	2.40937	1357.99	2.60865	146.367	1.20618
	113-12	NIg	3062.3	2.55637	630.259	1.96206	145.534	1.31146	0.00762591	2.82771e-05	0.610923	0.00291353	728.255	2.83548	650.903	3.6974	1302.1	3.83025	145.831	1.31414
	113-13	NIg	3727.7	3.22186	4.67057	2.41124	144.19	1.21369	0.0199513	4.07031e-05	262.548	135.545	1917.54	4.44892	1844.91	4.44894	108.087	4.55994	144.972	1.22027
	113-14	NIg	3187.01	2.6294	746.09	2.99713	145.608	1.30286	0.011303	3.88275e-05	0.796071	0.00415613	1081.01	3.93087	1003.01	4.76746	949.992	4.87121	146.051	1.30682
(McCoy et al., 2016)	C-1														771	7	1182	7.07107
(McCoy et al., 2016)	C-13														747	6	1206	6.08276
(McCoy et al., 2016)	C-18														1884	8	69	8.06226
(McCoy et al., 2016)	C-19 f														1144	275	809	275.002
(McCoy et al., 2016)	C-24														885	43	1068	43.0116
Pohndowas (114)	114-1	Acropora	2941.18	4.12518	36.7728	3.1625	146.539	1.8789	0.0105682	4.12855e-05	13.9368	1.19966	1009.6	4.29692	941.137	4.29908	1011.86	4.41385	146.957	1.88426
2018 Jan 10	114-2	Acropora	2955.66	2.98526	2542.15	6.30136	145.62	1.89589	0.0087726	9.04014e-05	0.16817	0.0017743	838.103	8.7799	747.405	13.2489	1205.59	13.2866	145.956	1.90028
from islet fill	114-3	Goniastrea	2517.83	4.45449	685.698	3.53118	146.463	2.50949	0.00857526	4.84777e-05	0.519168	0.00386244	818.577	4.98096	744.116	5.88172	1208.88	5.96612	146.799	2.51525
	114-4	Acropora	3014.75	5.44604	76.5565	3.17001	145.302	2.36932	0.00702455	2.97508e-05	4.56095	0.189664	670.793	3.17165	602.028	3.18432	1350.97	3.33765	145.577	2.37381
	114-5	Acropora	3140.46	6.23656	400.789	3.18997	149.698	2.70331	0.00811179	3.89943e-05	1.048	0.00951975	771.996	4.14606	700.882	4.39331	1252.12	4.50568	150.023	2.70918
	114-6	Acropora	3089.48	5.56203	31.6896	3.10724	144.273	2.83489	0.0069697	3.72647e-05	11.2034	1.09997	666.14	3.93754	597.725	3.939	1355.28	4.06396	144.545	2.84023
	114-7	Favites	2250.16	4.5394	37.7487	3.1514	149.219	2.76009	0.00712756	3.99525e-05	7.00518	0.585965	678.331	4.14952	609.766	4.1535	1343.23	4.27218	149.505	2.76538
	114-8	Goniastrea	2754.84	6.22391	89.7413	3.0056	147.623	3.05637	0.0574131	0.000224971	29.059	0.977678	5590.68	27.2094	5521.76	27.2099	3568.76	27.2283	149.97	3.10499
	114-9	Platygyra	1880.01	4.69739	31.9456	3.08784	148.575	3.42093	0.00693539	4.94441e-05	6.72956	0.652026	660.36	5.11769	591.659	5.12078	1361.34	5.21751	148.852	3.42731
	114-10	Platygyra	2022.78	4.35195	58.8857	3.05223	147.832	2.71258	0.00692231	4.60501e-05	3.92063	0.204711	659.539	4.67013	590.69	4.68129	1362.31	4.78691	148.107	2.71763
	114-11	Goniastrea	2233.9	4.34761	173.502	3.2015	149.457	2.6354	0.0100702	4.92694e-05	2.13778	0.0405973	959.366	5.20667	889.401	5.27984	1063.6	5.37371	149.861	2.64253
Analytical errors are 2s of the mean.
aNumbering after Hambruch (1936). Only pristine corals were selected for U-Th-dating. Coral ages of C-1, C-13, C-18, C-19, and C-24 from McCoy et al. (2016).
b[238U] = [235U] x 137.77 (±0.11‰) (Hiess et al., 2012); d234U = ([234U/238U]activity - 1) x 1000.
cd234Uinitial corrected was calculated based on 230Th age (T), i.e., d234Uinitial = d234Umeasured X el234xT, and T is corrected age.
d[230Th/238U]activity = 1 - e-l230T + (d234Umeasured/1000)[l230/(l230 - l234)](1 - e-(l230 - l234) T), where T is the age.
Decay constants are 9.1705 x 10-6 yr-1 for 230Th, 2.8221 x 10-6 yr-1 for 234U (Cheng et al., 2013), and 1.55125 x 10-10 yr-1 for 238U (Jaffey et al., 1971).
eAge corrections, relative to 1950 AD, were calculated using an estimated atomic 230Th/232Th ratio of 4 (± 2) x 10-6 (Shen et al., 2008).
fCoral death age was calculated to subtract 3 ± 1 yr from corrected age. An age of C-19 is excluded in statistical analysis due to the large error of ± 275 yr.
gGenus can't be identified.

## Sheet: Data S1b-sorted age
Data S1b. Sorted 230Th agesa.
Islet (number)a	Samplea	Age (yr BP)		Coral death age		Coral death age
Collection date	ID	correctedd,e		yr BP		AD/BCf
Nandowas (113)	113-8	77.0126	20.4595	74.0126	20.4839	1875.99	20.4839
Nandowas (113)	113-9	77.0834	11.6857	74.0834	11.7284	1875.92	11.7284
Usendau(104)	103/104-3	248.57	1.72732	245.57	1.9959	1704.43	1.9959
Peilapalap(98)	98-1	319.047	2.54988	316.047	2.73896	1633.95	2.73896
Pahnwi (9)	9-17	489.922	2.28747	486.922	2.49651	1463.08	2.49651
Paset (103)/Usendau(104)	103/104-1	527.689	2.14686	524.689	2.36834	1425.31	2.36834
Sapwuhtik (126)	126-13	542.145	2.68797	539.145	2.86795	1410.86	2.86795
Nandowas East	113E-5	543.259	8.36126	540.259	8.42084	1409.74	8.42084
Pahnkedira (33)	33-4	549.599	3.49097	546.599	3.63137	1403.4	3.63137
Peinering (101)	101-9	562.297	2.44239	559.297	2.63918	1390.7	2.63918
Lemenkau (129)	129-11	572.304	6.46577	569.304	6.54265	1380.7	6.54265
Peinering (101)	101-6	575.967	3.86233	572.967	3.98968	1377.03	3.98968
Lemenkau (129)	129-4	580.902	9.42821	577.902	9.48109	1372.1	9.48109
Kelepwel (32)	32-2	589.357	2.86921	586.357	3.03848	1363.64	3.03848
Pohndowas (114)	114-10	590.69	4.68129	587.69	4.78691	1362.31	4.78691
Sapwuhtik (126)	126-4	591.417	2.70985	588.417	2.88847	1361.58	2.88847
Pohndowas (114)	114-9	591.659	5.12078	588.659	5.21751	1361.34	5.21751
Nandowas (113)	113-11	595.014	2.40937	592.014	2.60865	1357.99	2.60865
Dau (111)	111-5	595.264	3.46537	592.264	3.60677	1357.74	3.60677
Pahnwi (9)	9-3	595.374	3.60679	592.374	3.67836	1357.61	3.67836
Peinering (101)	101-4	596.536	4.26123	593.536	4.37699	1356.46	4.37699
Pohndowas (114)	114-6	597.725	3.939	594.725	4.06396	1355.28	4.06396
Nandowas (113)	113-7	600.668	6.25831	597.668	6.3377	1352.33	6.3377
Pohndowas (114)	114-4	602.028	3.18432	599.028	3.33765	1350.97	3.33765
Pohndowas (114)	114-7	609.766	4.1535	606.766	4.27218	1343.23	4.27218
Sapwuhtik (126)	126-7	610.056	3.52013	607.056	3.65942	1342.94	3.65942
Pahnkedira (33)	33-11	610.274	3.63283	607.274	3.70205	1342.72	3.70205
Pahnwi (9)	9-4	611.375	4.08956	608.375	4.21005	1341.62	4.21005
Pahnwi (9)	9-15	611.822	3.19421	608.822	3.27173	1341.18	3.27173
Pahnwi (9)	9-9	613.247	2.9709	610.247	3.13468	1339.75	3.13468
Dorong (50)	50-6	620.24	5.90735	617.24	5.99139	1332.76	5.99139
Dorong (50)	55-8	633.551	17.1356	630.551	17.1647	1319.45	17.1647
Nandowas Wall	113w-6	633.563	3.59495	630.563	3.67172	1319.53	3.67172
Sapwuhtik (126)	126-6	635.662	10.4824	632.662	10.53	1317.34	10.53
Dorong (50)	50-3	636.652	4.51912	633.652	4.62844	1316.35	4.62844
Peinkitel (55)	55-9	640.894	2.72304	637.894	2.90085	1312.11	2.90085
Pahnwi (9)	9-14	643.967	3.62533	640.967	3.76072	1309.03	3.76072
Pahnkedira (33)	33-8	648.141	3.23264	645.141	3.38378	1304.86	3.38378
Pahnkedira (33)	33-1	648.6	4.46068	645.6	4.5714	1304.4	4.5714
Pahndowas (110)	110-7	648.853	4.02828	645.853	4.15054	1304.15	4.15054
Sapwuhtik (126)	126-5	649.388	3.4329	646.388	3.57559	1303.61	3.57559
Nandowas (113)	113-12	650.903	3.6974	647.903	3.83025	1302.1	3.83025
Sapwuhtik (126)	126-3	651.238	4.03311	648.238	4.15523	1301.76	4.15523
Paset (103)	103/104-2	651.755	2.55123	648.755	2.74021	1301.25	2.74021
Pahnwi (9)	9-12	652.719	5.09098	649.719	5.18826	1300.28	5.18826
Lemenkau (129)	129-1	661.217	5.74113	658.217	5.82757	1291.78	5.82757
Pahnwi (9)	9-6	661.996	5.34539	658.996	5.43813	1291	5.43813
Nandowas Wall	113w-9	664.763	3.79521	661.763	3.86053	1288.24	3.86053
Pahnwi (9)	9-2	667.409	7.40626	664.409	7.47346	1285.59	7.47346
Sapwuhtik (126)	126-2	669.169	3.41646	666.169	3.5598	1283.83	3.5598
Lemenkau (129)	129-9	686.695	5.67067	683.695	5.75817	1266.3	5.75817
Dau (111)	111-10	691.458	8.5117	688.458	8.57024	1261.54	8.57024
Dorong (50)	50-9	692.473	4.30334	689.473	4.418	1260.53	4.418
Lemenkau (129)	129-7	694.173	5.62245	691.173	5.71068	1258.83	5.71068
Pahnkedira (33)	33-2	694.677	4.29891	691.677	4.41369	1258.32	4.41369
Lemenkau (129)	129-2	697.786	7.9848	694.786	8.04718	1255.21	8.04718
Sapwuhtik (126)	126-1	698.676	4.25143	695.676	4.36745	1254.32	4.36745
Pohndowas (114)	114-5	700.882	4.39331	697.882	4.50568	1252.12	4.50568
Nandowas Wall	113w-10	704.959	4.72615	701.959	4.83078	1248.04	4.83078
Kelepwel (32)	32-6	715.88	3.37706	712.88	3.522	1237.12	3.522
Nandowas (113)	113-10	722.944	14.0268	719.944	14.0624	1230.06	14.0624
Pahnkedira (33)	33-10	728.616	4.88261	725.616	4.98397	1224.38	4.98397
Pahnkedira (33)	33-3	728.892	4.86532	725.892	4.96703	1224.11	4.96703
Sapwuhtik (126)	126-11	741.77	3.00595	738.77	3.16793	1211.23	3.16793
Pohndowas (114)	114-3	744.116	5.88172	741.116	5.96612	1208.88	5.96612
Peinkitel (55)	55-10	744.259	4.83381	741.259	4.93616	1208.74	4.93616
Nandowas (113)	C-13	747	6	744	6.08276	1206	6.08276
Pohndowas (114)	114-2	747.405	13.2489	744.405	13.2866	1205.59	13.2866
Peinering (101)	101-2	753.329	7.85099	750.329	7.91442	1199.67	7.91442
Nandowas (113)	113-1	758.191	1.99366	755.191	2.2304	1194.81	2.2304
Sapwuhtik (126)	126-12	766.866	5.08914	763.866	5.18646	1186.13	5.18646
Nandowas (113)	113-4	770.535	4.44744	767.535	4.55847	1182.47	4.55847
Nandowas (113)	C-1	771	7	768	7.07107	1182	7.07107
Lemenkau (129)	129-3	776.609	6.88065	773.609	6.95294	1176.39	6.95294
Pahnwi (9)	9-8	780.018	7.90124	777.018	7.96427	1172.98	7.96427
Pahnkedira (33)	33-5	819.219	4.40807	816.219	4.47991	1133.69	4.47991
Pahnwi (9)	9-11	840.891	11.0646	837.891	11.1097	1112.11	11.1097
Pahndowas (110)	110-3	842.041	6.39295	839.041	6.47069	1110.96	6.47069
Peinkitel (55)	55-2	851.858	3.52296	848.858	3.66213	1101.14	3.66213
Pahnkedira (33)	33-9	862.145	29.6486	859.145	29.6654	1090.86	29.6654
Peinering (101)	101-1	866.781	6.28521	863.781	6.36426	1086.22	6.36426
Nandowas East	113E-8	879.605	4.49671	876.605	4.60656	1073.4	4.60656
Nandowas East	113E-6	882.119	3.51149	879.119	3.6511	1070.88	3.6511
Nandowas (113)	C-24	885	43	882	43.0116	1068	43.0116
Nandowas (113)	113-5	887.063	9.3075	884.063	9.36107	1065.94	9.36107
Pahndowas (110)	110-1	887.581	6.46952	884.581	6.54635	1065.42	6.54635
Pohndowas (114)	114-11	889.401	5.27984	886.401	5.37371	1063.6	5.37371
Pahndowas (110)	110-9	891.596	5.50935	888.596	5.59937	1061.4	5.59937
Pahndowas (110)	110-8	893.415	4.90821	890.415	5.00905	1059.59	5.00905
Nandowas East	113E-3	893.917	4.92253	890.917	5.02308	1059.08	5.02308
Pahnkedira (33)	33-7	896.848	7.74362	893.848	7.80793	1056.15	7.80793
Pahndowas (110)	110-6	911.696	3.94147	908.696	4.06635	1041.3	4.06635
Dau (111)	111-7	919.394	7.38235	916.394	7.44977	1033.61	7.44977
Pohndowas (114)	114-1	941.137	4.29908	938.137	4.41385	1011.86	4.41385
Peinering (101)	101-5	953.618	5.96557	950.618	6.04881	999.382	6.04881
Nandowas (113)	113-6	970.239	92.9671	967.239	92.9725	982.761	92.9725
Dorong (50)	50-10	977.06	8.59358	974.06	8.65157	975.94	8.65157
Pahnwi (9)	9-13	991.138	3.80735	988.138	3.93649	961.862	3.93649
Nandowas East	113E-1	994.292	5.39354	991.292	5.48546	958.708	5.48546
Pahndowas (110)	110-4	998.079	4.02238	995.079	4.08603	954.939	4.08603
Nandowas (113)	113-14	1003.01	4.76746	1000.01	4.87121	949.992	4.87121
Pahndowas (110)	110-5	1008.31	2.8769	1005.31	2.968	944.689	2.968
Pahnkedira (33)	33-6	1023.18	7.96755	1020.18	8.03006	929.821	8.03006
Nandowas East	113E-4	1091.31	4.54234	1088.31	4.65111	861.693	4.65111
Kelepwel (32)	32-4	1130	4.81858	1127	4.92125	822.996	4.92125
Sapwuhtik (126)	126-9	1155.85	5.89078	1152.85	5.97505	797.151	5.97505
Pahnwi (9)	9-10	1156.57	5.08939	1153.57	5.1867	796.431	5.1867
Nandowas (113)	113-3	1189.99	3.54073	1186.99	3.67924	763.01	3.67924
Dorong (50)	50-2	1249.87	7.07778	1246.87	7.14807	703.126	7.14807
Dau (111)	111-4	1252.4	24.0381	1249.4	24.0589	700.603	24.0589
Peinering (101)	101-10	1259.15	4.27235	1256.15	4.38782	693.854	4.38782
Kelepwel (32)	32-1	1298.52	4.77763	1295.52	4.88116	654.476	4.88116
Nandowas Wall	113w-5	1332.87	9.35215	1329.87	9.40546	620.126	9.40546
Pahnwi (9)	9-5	1343.54	7.53537	1340.54	7.60144	609.464	7.60144
Nandowas (113)	113-2	1361.56	9.54598	1358.56	9.59822	591.439	9.59822
Dau (111)	111-6	1367.54	6.35955	1364.54	6.43769	585.459	6.43769
Dau (111)	111-3	1439.53	6.14925	1436.53	6.23003	513.469	6.23003
Dau (111)	111-8	1464.64	6.79398	1461.64	6.86718	488.364	6.86718
Kohnderek (115)	115-1	1467.59	14.7426	1464.59	14.7765	485.405	14.7765
Dorong (50)	50-7	1481.59	9.08227	1478.59	9.13716	471.413	9.13716
Peinering (101)	101-3	1516.88	8.63999	1513.88	8.69767	436.125	8.69767
Pahndowas (110)	110-2	1518.89	8.42342	1515.89	8.48257	434.107	8.48257
Kohnderek (115)	115-2	1560.55	18.5256	1557.55	18.5526	392.446	18.5526
Nandowas East	113E-2	1599.66	5.10451	1596.66	5.20154	353.341	5.20154
Dau (111)	111-9	1622.52	11.1123	1619.52	11.1572	330.48	11.1572
Pahnwi (9)	9-16	1630.97	5.47208	1627.97	5.5627	322.033	5.5627
Nandowas Wall	113w-2	1802.84	9.71631	1799.84	9.76763	150.157	9.76763
Lemenkau (129)	129-5	1831.07	14.7838	1828.07	14.8176	121.926	14.8176
Nandowas (113)	113-13	1844.91	4.44894	1841.91	4.55994	108.087	4.55994
Pahnwi (9)	9-1	1848.3	18.0071	1845.3	18.0348	104.699	18.0348
Nandowas (113)	C-18	1884	8	1881	8.06226	69	8.06226
Kohnderek (115)	115-3	2567.16	12.9928	2564.16	13.0313	614.157	13.0313
Kohnderek (115)	115-4	2598.84	16.2423	2595.84	16.2731	645.84	16.2731
Kohnderek (115)	115-5	2641.01	18.0925	2638.01	18.1202	688.011	18.1202
Kohnderek (115)	115-7	2808.13	13.6781	2805.13	13.7146	855.131	13.7146
Kohnderek (115)	115-10	2827.66	14.301	2824.66	14.3359	874.665	14.3359
Kohnderek (115)	115-9	2888.42	11.5088	2885.42	11.5522	935.418	11.5522
Kohnderek (115)	115-6	3091.77	21.9708	3088.77	21.9935	1138.77	21.9935
Kohnderek (115)	115-8	3138.63	20.702	3135.63	20.7262	1185.63	20.7262
Dorong (50)	50-5	3343.03	90.3644	3340.03	90.3699	1390.03	90.3699
Dorong (50)	55-6	3566.3	40.8692	3563.3	40.8814	1613.3	40.8814
Peinering (101)	101-7	3666.1	13.6517	3663.1	13.6882	1713.1	13.6882
Lemenkau (129)	129-8	3902.31	14.5639	3899.31	14.5981	1949.31	14.5981
Dorong (50)	50-1	4075.94	14.378	4072.94	14.4128	2122.94	14.4128
Kelepwel (32)	32-7	4301.31	11.5189	4298.31	11.5622	2348.31	11.5622
Kelepwel (32)	32-10	4351.8	11.1505	4348.8	11.1952	2398.8	11.1952
Kelepwel (32)	32-8	4392.75	11.785	4389.75	11.8274	2439.75	11.8274
Nandowas East	113E-9	4419.15	15.7169	4416.15	15.7487	2466.15	15.7487
Dau (111)	111-1	4472.96	16.1171	4469.96	16.1481	2519.96	16.1481
Sapwuhtik (126)	126-8	4491.84	21.0757	4488.84	21.0994	2538.84	21.0994
Dau (111)	111-2	4509.45	14.383	4506.45	14.4177	2556.45	14.4177
Kelepwel (32)	32-9	4539.71	20.7191	4536.71	20.7432	2586.71	20.7432
Pahnwi (9)	9-7	4542.92	18.7206	4539.92	18.7473	2589.92	18.7473
Nandowas East	113E-10	4621.48	14.8679	4618.48	14.9015	2668.48	14.9015
Lemenkau (129)	129-10	4628.26	18.0514	4625.26	18.0791	2675.26	18.0791
Kelepwel (32)	32-5	5075.33	13.3011	5072.33	13.3387	3122.33	13.3387
Pohndowas (114)	114-8	5521.76	27.2099	5518.76	27.2283	3568.76	27.2283
Peinkitel (55)	55-5	5588.72	12.9829	5585.72	13.0214	3635.72	13.0214
Peinkitel (55)	55-1	5607.71	15.4322	5604.71	15.4646	3654.71	15.4646
Sapwuhtik (126)	126-10	5713.95	29.4895	5710.95	29.5065	3760.95	29.5065
Kelepwel (32)	32-3	5716.15	14.5206	5713.15	14.5549	3763.15	14.5549
Pahndowas (110)	110-10	5774.95	21.1104	5771.95	21.134	3821.95	21.134
Nandowas Wall	113w-1	5796.68	14.1781	5793.68	14.2133	3843.68	14.2133
Peinkitel (55)	55-4	5838.16	13.7207	5835.16	13.7571	3885.16	13.7571
Nandowas Wall	113w-7	5935.51	11.619	5932.51	11.662	3982.51	11.662
Peinkitel (55)	55-7	5948.45	35.9527	5945.45	35.9666	3995.45	35.9666
Nandowas East	113E-7	6297.57	74.1106	6294.57	74.1173	4344.57	74.1173
Lemenkau (129)	129-6	6625.59	37.5779	6622.59	37.5912	4672.59	37.5912
Dorong (50)	50-4	7028.21	304.312	7025.21	304.313	5075.21	304.313
Peinkitel (55)	55-3	7416.87	40.2658	7413.87	40.2782	5463.87	40.2782
Nandowas Wall	113w-3	8504.52	40.0842	8501.52	40.0967	6551.52	40.0967
aAn age of C-19 of McCoy et al. (2016) is excluded due to the large error of ± 275 yr.
