# Supplementary material for: Links between climatic histories and the rise and fall of a Pacific chiefdom
Source: PNAS Nexus. 2024 Oct 1;3(10):pgae399. doi: 10.1093/pnasnexus/pgae399 (PMC11443547; doi:10.1093/pnasnexus/pgae399)
Supplement: pgae399_Supplementary_Data [file pgae399_supplementary_data.zip › PNASNEXUS-PNASNEXUS-2024-00545R-s02.xlsx]

## Sheet: Data S2 charcoal 14C
Data S2. 14C dating data of charcoals collected from islets, Dau and Kohnderek.
Site (islet number)	Test Pit	Layer	Level (cm)	d13C		14C age	±1s	Calib. date (2s)a	Probability	Median Probability	Laboratoryb
Dau (111)	TP-1	II	20-30	-26.44	±5.06	1139	±101	AD 666-1047, AD 1083-1095 AD 1102-1125, AD 1140-1148	0.971, 0.008 0.016, 0.005	AD 892	MALT
			50-60	-26.57	±6.38	196	±162	AD 1460-1464, AD 1468-1950	0.004, 0.996	AD 1721	MALT
		III	100-155	-30.37	±5.54	1009	±103	AD 775-789, AD 822-1229 AD 1245-1256	0.014, 0.979 0.007	AD 1038	MALT
	TP-2	I	20-30	-24.64	±9.62	1166	±138	AD 612-614, AD 641-1162	0.001, 0.999	AD 868	MALT
		II	50-60a	-22.42	±12.41	993	±165	AD 679-747, AD 759-767 AD 771-1288	0.043, 0.005 0.952	AD 1038	MALT
			50-60b	-29.78	±6.48	954	±111	AD 776-781, AD 881-1278	0.003, 0.997	AD 1091	MALT
	TP-5	I/II	40-50	-27.8	±0.80	1000	±29	AD 993-1049, AD 1081-1152	0.610, 0.390	AD 1036	TERRA
		II	60-70	-26.4	±0.80	881	±28	AD 1046-1084, AD 1094-1103 AD 1124-1142, AD 1145-1225	0.172, 0.012 0.028, 0.788	AD 1177	TERRA
		III	110-120a	-25.3	±1.00	1097	±30	AD 889-995, AD 1005-1018	0.953, 0.047	AD 950	TERRA
			110-120b	-30.4	±0.80	1110	±29	AD 777-779, AD 883-994 AD 1007-1011	0.005, 0.990 0.005	AD 941	TERRA
			100-120c	-28.74	±5.63	1109	±104	AD 678-748, AD 758-768 AD 771-1053, AD 1060-1157	0.078, 0.008 0.811, 0.103	AD 921	MALT
	TP-6	I	0-1	ND		ND
		II	70-80	-26.08	±5.38	922	±103	AD 896-922, AD 952-1280	0.021, 0.979	AD 1116	MALT
		III	90-100	-26.4	±1.00	609	±30	AD 1299-1372, AD 1377-1404	0.755-0.245	AD 1346	TERRA
		IV	130-140	ND		ND
Kohnderek (115)	TP-1	II	40-50	-23.49	±10.05	489	±142	AD 1227-1248, AD 1252-1680 AD 1740-1753, AD 1763-1799 AD 1940-1950	0.007, 0.967 0.004, 0.018 0.004	AD 1452	MALT
	TP-2	II	50-60	-26.07	±7.49	530	±118	AD 1272-1637	1	AD 1408	MALT
		III	130-150	-27.67	±4.98	544	±99	AD 1273-1523, AD 1574-1629	0.952, 0.048	AD 1391	MALT
aCalibrations using InCal20, Rev 8.2, by Reimer et al. (2020).
bMALT: Micro Analysis Laboratory, Tandem Accelerator, University of Tokyo; TERRA: National Institute for Environmental Studies, Japan.
