# Supplementary material for: Links between climatic histories and the rise and fall of a Pacific chiefdom
Source: PNAS Nexus. 2024 Oct 1;3(10):pgae399. doi: 10.1093/pnasnexus/pgae399 (PMC11443547; doi:10.1093/pnasnexus/pgae399)
Supplement: pgae399_Supplementary_Data [file pgae399_supplementary_data.zip › PNASNEXUS-PNASNEXUS-2024-00545R-s03.xlsx]

## Sheet: Data S3 published charcoal 14C
Data S3. Previous published charcol 14C ages.
Site (islet number)a	Measured 14C age ±1s		Calib. date (2s)b	Probability	Median Probability	References	Note
Madol Pah (Lower Nan Madol)
Pahnwi (9)			AD 1250			Ayres (1990)	only value reported on page 204
Wasahu (31)			AD 500			Ayres (1990)	only value on page 204
Pahnkedira (33)	970	±80	AD 894-927, AD 945-1227 AD 1249-1252	0.036, 0.962 0.001	AD 1088	Ayres et al. (1983)	excavations of test units 1-4 in 1981 (Figure 34 of Ayres et al., 1983), dates reported on pages 123-126 and plotted in Figure 35 of Ayres et al. (1983)
	470	±50	AD 1325-1353, AD 1394-1510 AD 1592-1619	0.037, 0.921 0.042	AD 1438
	1000	±60	AD 895-924, AD 950-1178 AD 1192-1202	0.043, 0.946 0.011	AD 1060
	470	±50	AD 1325-1353, AD 1394-1510 AD 1592-1619	0.037, 0.921 0.042	AD 1438
	490	±60	AD 1305-1365, AD 1383-1511 AD 1591-1620	0.160, 0.804 0.035	AD 1427
	660	±50	AD 1275-1399	1	AD 1334
	700	±70	AD 1219-1405	1	AD 1301
			AD 900-1000			Ayres (1990)	only range on page 204
	520	±65	AD 1296-1489	1	AD 1406	Long (1965)	on page 253 of Smithsonian Institution Radiocarbon Mesurement II
	690	±50	AD 1232-1240, AD 1260-1330 AD 1332-1397	0.015, 0.593 0.393	AD 1306
Idehd (43)	770	±60	AD 1055-1057, AD 1158-1313 AD 1361-1388	0.001, 0.953 0.045	AD 1248
	350	±50	AD 1454-1642	1	AD 1551	Athens (2007)	excavations in 1984 on page 205 of Athens (2007)
	600	±65	AD 1282-1427	1	AD 1352
	700	±30	AD 1268-1310, AD 1361-1387	0.758, 0.242	AD 1291
Palakapw (49)			AD 1350-1495			Athens (1990)	only ranges reported on page 21
Madol Powe (Upper Nan Madol)
Sapwenpwe (72)			AD 150-510			Athen (1990)	only ranges reported on page 22
			AD 1045-1340
Dauahdpeidak (81)			0 BC			Ayres (1993)	only date reported on page 30
Likinpei (88)			AD 900-1200			Athen (1990)	only ranges reported on page 21
Dapahu (93)			5 BC-AD 240			Athen (1990)	only ranges reported on page 21
			AD 20-445
			AD 650-920
			AD 820-1060
Usendau (104)			AD 800			Ayres (1990)	only value reported on page 204
	1190	±50	AD 686-742, AD 762-764 AD 772-978, AD 986-988	0.114, 0.001 0.883, 0.001	AD 840	Ayres et al. (1983)	on page 128
Pahndowas (110)			AD 1025-1320			Athens (1990)	only ranges reported on page 21
			AD 1230-1510
Nandowas (113)			AD 1150			Ayres (1993)	only value reported on page 31
aNumbering after Hambruch (1936).
bCalibrations using InCal20, Rev 8.2, by Reimer et al. (2020). Ages given in Italic font were the reported values/ranges in the references and the original determined 14C ages were not available.
